# Supplementary material for: Synergistic Effects of a Microbial Amendment and Crushed Basalt: Soil Geochemical and Microbial Responses
Source: Glob Chang Biol. 2026 Jan 17;32(1):e70705. doi: 10.1111/gcb.70705 (PMC12811823; doi:10.1111/gcb.70705)
Supplement: Supplementary file 2 — Table S3: Excel file comprising the differential abundance analysis at phyla level. ANCOMBC2 treatment vs. control (UTC). Basalt vs. UTC: 71 OTUs, MP1 vs. UTC: 86 OTUs, MP1 + Basalt vs. UTC: 76 OTUs. LFC = log fold change. [file GCB-32-e70705-s001.xlsx]

## Sheet: Table S3 Differential abundance
Comparison	Response	Domain	Taxonomy	Phylum	Class	Order	Family	Genus	OTU	LFC
Control_+MP1+Basalt	Positive	Bacteria	Actinobacteriota; Actinobacteria; Propionibacteriales; Nocardioidaceae; Aeromicrobium; otu_84032	Actinobacteriota	Actinobacteria	Propionibacteriales	Nocardioidaceae	Aeromicrobium	otu_84032	1.4257
Control_+Basalt	Positive	Bacteria	Actinobacteriota; Acidimicrobiia; Microtrichales; uncultured; NA; otu_156372	Actinobacteriota	Acidimicrobiia	Microtrichales	uncultured	NA	otu_156372	1.25966
Control_+MP1+Basalt	Positive	Bacteria	Acidobacteriota; Blastocatellia; 11-24; NA; NA; otu_233475	Acidobacteriota	Blastocatellia	11-24	NA	NA	otu_233475	1.19558
Control_+MP1	Positive	Bacteria	Actinobacteriota; Thermoleophilia; Solirubrobacterales; 67-14; NA; otu_58573	Actinobacteriota	Thermoleophilia	Solirubrobacterales	67-14	NA	otu_58573	1.12176
Control_+MP1+Basalt	Positive	Bacteria	Actinobacteriota; Acidimicrobiia; Microtrichales; Ilumatobacteraceae; Ilumatobacter; otu_99230	Actinobacteriota	Acidimicrobiia	Microtrichales	Ilumatobacteraceae	Ilumatobacter	otu_99230	1.09156
Control_+MP1+Basalt	Positive	Bacteria	Bacteroidota; Bacteroidia; Chitinophagales; Chitinophagaceae; Flavitalea; otu_140389	Bacteroidota	Bacteroidia	Chitinophagales	Chitinophagaceae	Flavitalea	otu_140389	1.07662
Control_+Basalt	Positive	Bacteria	Verrucomicrobiota; Verrucomicrobiae; Pedosphaerales; Pedosphaeraceae; Ellin517; otu_125170	Verrucomicrobiota	Verrucomicrobiae	Pedosphaerales	Pedosphaeraceae	Ellin517	otu_125170	1.07393
Control_+MP1	Positive	Bacteria	Firmicutes; Bacilli; Bacillales; Bacillaceae; Bacillus; otu_133160	Firmicutes	Bacilli	Bacillales	Bacillaceae	Bacillus	otu_133160	1.04813
Control_+MP1	Positive	Bacteria	Myxococcota; Polyangia; Haliangiales; Haliangiaceae; Haliangium; otu_195215	Myxococcota	Polyangia	Haliangiales	Haliangiaceae	Haliangium	otu_195215	1.04605
Control_+MP1+Basalt	Positive	Bacteria	Actinobacteriota; Actinobacteria; Propionibacteriales; Nocardioidaceae; Kribbella; otu_121375	Actinobacteriota	Actinobacteria	Propionibacteriales	Nocardioidaceae	Kribbella	otu_121375	1.03074
Control_+MP1+Basalt	Positive	Bacteria	Actinobacteriota; Actinobacteria; Corynebacteriales; Mycobacteriaceae; Mycobacterium; otu_17068	Actinobacteriota	Actinobacteria	Corynebacteriales	Mycobacteriaceae	Mycobacterium	otu_17068	1.01792
Control_+MP1+Basalt	Positive	Bacteria	Actinobacteriota; Actinobacteria; Propionibacteriales; Nocardioidaceae; Aeromicrobium; otu_33408	Actinobacteriota	Actinobacteria	Propionibacteriales	Nocardioidaceae	Aeromicrobium	otu_33408	1.00036
Control_+MP1+Basalt	Positive	Bacteria	Chloroflexi; Gitt-GS-136; NA; NA; NA; otu_141836	Chloroflexi	Gitt-GS-136	NA	NA	NA	otu_141836	0.988858
Control_+Basalt	Positive	Bacteria	Actinobacteriota; Acidimicrobiia; Microtrichales; Ilumatobacteraceae; Ilumatobacter; otu_99230	Actinobacteriota	Acidimicrobiia	Microtrichales	Ilumatobacteraceae	Ilumatobacter	otu_99230	0.984577
Control_+MP1+Basalt	Positive	Bacteria	Actinobacteriota; Thermoleophilia; Solirubrobacterales; 67-14; NA; otu_58314	Actinobacteriota	Thermoleophilia	Solirubrobacterales	67-14	NA	otu_58314	0.980726
Control_+MP1+Basalt	Positive	Bacteria	Bacteroidota; Kapabacteria; Kapabacteriales; NA; NA; otu_164301	Bacteroidota	Kapabacteria	Kapabacteriales	NA	NA	otu_164301	0.980726
Control_+MP1	Positive	Bacteria	Planctomycetota; Planctomycetes; Pirellulales; Pirellulaceae; uncultured; otu_188477	Planctomycetota	Planctomycetes	Pirellulales	Pirellulaceae	uncultured	otu_188477	0.964354
Control_+Basalt	Positive	Bacteria	Acidobacteriota; Vicinamibacteria; Vicinamibacterales; uncultured; NA; otu_172861	Acidobacteriota	Vicinamibacteria	Vicinamibacterales	uncultured	NA	otu_172861	0.958656
Control_+MP1	Positive	Bacteria	Myxococcota; Polyangia; Polyangiales; BIrii41; NA; otu_156299	Myxococcota	Polyangia	Polyangiales	BIrii41	NA	otu_156299	0.958292
Control_+Basalt	Positive	Bacteria	Actinobacteriota; Thermoleophilia; Gaiellales; Gaiellaceae; Gaiella; otu_121850	Actinobacteriota	Thermoleophilia	Gaiellales	Gaiellaceae	Gaiella	otu_121850	0.954664
Control_+MP1+Basalt	Positive	Bacteria	Armatimonadota; Chthonomonadetes; Chthonomonadales; NA; NA; otu_184575	Armatimonadota	Chthonomonadetes	Chthonomonadales	NA	NA	otu_184575	0.943536
Control_+Basalt	Positive	Bacteria	Planctomycetota; Planctomycetes; Pirellulales; Pirellulaceae; uncultured; otu_188477	Planctomycetota	Planctomycetes	Pirellulales	Pirellulaceae	uncultured	otu_188477	0.943474
Control_+MP1	Positive	Bacteria	Armatimonadota; uncultured; NA; NA; NA; otu_136851	Armatimonadota	uncultured	NA	NA	NA	otu_136851	0.943357
Control_+MP1	Positive	Bacteria	Actinobacteriota; Actinobacteria; Corynebacteriales; Mycobacteriaceae; Mycobacterium; otu_17068	Actinobacteriota	Actinobacteria	Corynebacteriales	Mycobacteriaceae	Mycobacterium	otu_17068	0.943357
Control_+Basalt	Positive	Bacteria	Myxococcota; Polyangia; Polyangiales; BIrii41; NA; otu_105556	Myxococcota	Polyangia	Polyangiales	BIrii41	NA	otu_105556	0.936154
Control_+MP1	Positive	Bacteria	Planctomycetota; Pla3lineage; NA; NA; NA; otu_164314	Planctomycetota	Pla3lineage	NA	NA	NA	otu_164314	0.9326
Control_+MP1	Positive	Bacteria	Actinobacteriota; Actinobacteria; Frankiales; Acidothermaceae; Acidothermus; otu_212665	Actinobacteriota	Actinobacteria	Frankiales	Acidothermaceae	Acidothermus	otu_212665	0.9326
Control_+MP1	Positive	Bacteria	Actinobacteriota; Acidimicrobiia; Microtrichales; Ilumatobacteraceae; Ilumatobacter; otu_99230	Actinobacteriota	Acidimicrobiia	Microtrichales	Ilumatobacteraceae	Ilumatobacter	otu_99230	0.928855
Control_+MP1	Positive	Bacteria	Actinobacteriota; Thermoleophilia; Solirubrobacterales; 67-14; NA; otu_175948	Actinobacteriota	Thermoleophilia	Solirubrobacterales	67-14	NA	otu_175948	0.925797
Control_+MP1	Positive	Bacteria	Actinobacteriota; MB-A2-108; NA; NA; NA; otu_84468	Actinobacteriota	MB-A2-108	NA	NA	NA	otu_84468	0.916407
Control_+MP1+Basalt	Positive	Bacteria	Actinobacteriota; Actinobacteria; Propionibacteriales; Nocardioidaceae; Aeromicrobium; otu_136713	Actinobacteriota	Actinobacteria	Propionibacteriales	Nocardioidaceae	Aeromicrobium	otu_136713	0.915258
Control_+MP1+Basalt	Positive	Bacteria	Verrucomicrobiota; Verrucomicrobiae; Chthoniobacterales; Xiphinematobacteraceae; CandidatusXiphinematobacter; otu_164312	Verrucomicrobiota	Verrucomicrobiae	Chthoniobacterales	Xiphinematobacteraceae	CandidatusXiphinematobacter	otu_164312	0.913149
Control_+MP1	Positive	Bacteria	Proteobacteria; Gammaproteobacteria; Burkholderiales; Nitrosomonadaceae; Nitrosospira; otu_32459	Proteobacteria	Gammaproteobacteria	Burkholderiales	Nitrosomonadaceae	Nitrosospira	otu_32459	0.906909
Control_+Basalt	Positive	Bacteria	Actinobacteriota; Actinobacteria; Micrococcales; Intrasporangiaceae; Lapillicoccus; otu_97573	Actinobacteriota	Actinobacteria	Micrococcales	Intrasporangiaceae	Lapillicoccus	otu_97573	0.896893
Control_+Basalt	Positive	Bacteria	Planctomycetota; Planctomycetes; Gemmatales; Gemmataceae; uncultured; otu_59750	Planctomycetota	Planctomycetes	Gemmatales	Gemmataceae	uncultured	otu_59750	0.895527
Control_+Basalt	Positive	Bacteria	Acidobacteriota; Blastocatellia; 11-24; NA; NA; otu_179337	Acidobacteriota	Blastocatellia	11-24	NA	NA	otu_179337	0.893456
Control_+MP1+Basalt	Positive	Bacteria	Chloroflexi; Anaerolineae; Anaerolineales; Anaerolineaceae; uncultured; otu_164224	Chloroflexi	Anaerolineae	Anaerolineales	Anaerolineaceae	uncultured	otu_164224	0.890894
Control_+MP1+Basalt	Positive	Bacteria	Actinobacteriota; Actinobacteria; Propionibacteriales; Nocardioidaceae; Nocardioides; otu_175996	Actinobacteriota	Actinobacteria	Propionibacteriales	Nocardioidaceae	Nocardioides	otu_175996	0.882762
Control_+MP1	Positive	Bacteria	Chloroflexi; Gitt-GS-136; NA; NA; NA; otu_141836	Chloroflexi	Gitt-GS-136	NA	NA	NA	otu_141836	0.875779
Control_+Basalt	Positive	Bacteria	Gemmatimonadota; Gemmatimonadetes; Gemmatimonadales; Gemmatimonadaceae; Gemmatimonas; otu_98824	Gemmatimonadota	Gemmatimonadetes	Gemmatimonadales	Gemmatimonadaceae	Gemmatimonas	otu_98824	0.868577
Control_+MP1+Basalt	Positive	Bacteria	Proteobacteria; Gammaproteobacteria; Burkholderiales; Nitrosomonadaceae; mle1-7; otu_141696	Proteobacteria	Gammaproteobacteria	Burkholderiales	Nitrosomonadaceae	mle1-7	otu_141696	0.865202
Control_+MP1+Basalt	Positive	Bacteria	Actinobacteriota; Actinobacteria; Frankiales; Acidothermaceae; Acidothermus; otu_32513	Actinobacteriota	Actinobacteria	Frankiales	Acidothermaceae	Acidothermus	otu_32513	0.865202
Control_+MP1	Positive	Bacteria	Chloroflexi; P2-11E; NA; NA; NA; otu_165104	Chloroflexi	P2-11E	NA	NA	NA	otu_165104	0.865023
Control_+MP1	Positive	Bacteria	Actinobacteriota; Thermoleophilia; Gaiellales; uncultured; NA; otu_58254	Actinobacteriota	Thermoleophilia	Gaiellales	uncultured	NA	otu_58254	0.862953
Control_+MP1	Positive	Bacteria	Acidobacteriota; Vicinamibacteria; Vicinamibacterales; uncultured; NA; otu_60374	Acidobacteriota	Vicinamibacteria	Vicinamibacterales	uncultured	NA	otu_60374	0.862953
Control_+Basalt	Positive	Bacteria	Acidobacteriota; Vicinamibacteria; Vicinamibacterales; Vicinamibacteraceae; uncultured; otu_123977	Acidobacteriota	Vicinamibacteria	Vicinamibacterales	Vicinamibacteraceae	uncultured	otu_123977	0.858336
Control_+Basalt	Positive	Bacteria	Acidobacteriota; Vicinamibacteria; Vicinamibacterales; uncultured; NA; otu_97399	Acidobacteriota	Vicinamibacteria	Vicinamibacterales	uncultured	NA	otu_97399	0.854384
Control_+Basalt	Positive	Bacteria	Actinobacteriota; Thermoleophilia; Solirubrobacterales; 67-14; NA; otu_175948	Actinobacteriota	Thermoleophilia	Solirubrobacterales	67-14	NA	otu_175948	0.853641
Control_+MP1	Positive	Bacteria	Acidobacteriota; Vicinamibacteria; Vicinamibacterales; Vicinamibacteraceae; NA; otu_161432	Acidobacteriota	Vicinamibacteria	Vicinamibacterales	Vicinamibacteraceae	NA	otu_161432	0.853524
Control_+MP1+Basalt	Positive	Bacteria	Latescibacterota; NA; NA; NA; NA; otu_123786	Latescibacterota	NA	NA	NA	NA	otu_123786	0.847642
Control_+MP1+Basalt	Positive	Bacteria	Proteobacteria; Gammaproteobacteria; Burkholderiales; Nitrosomonadaceae; Nitrosospira; otu_95525	Proteobacteria	Gammaproteobacteria	Burkholderiales	Nitrosomonadaceae	Nitrosospira	otu_95525	0.847642
Control_+MP1+Basalt	Positive	Bacteria	Acidobacteriota; Blastocatellia; Pyrinomonadales; Pyrinomonadaceae; RB41; otu_133176	Acidobacteriota	Blastocatellia	Pyrinomonadales	Pyrinomonadaceae	RB41	otu_133176	0.847642
Control_+Basalt	Positive	Bacteria	Gemmatimonadota; Gemmatimonadetes; Gemmatimonadales; Gemmatimonadaceae; Gemmatimonas; otu_60544	Gemmatimonadota	Gemmatimonadetes	Gemmatimonadales	Gemmatimonadaceae	Gemmatimonas	otu_60544	0.84758
Control_+Basalt	Positive	Bacteria	Acidobacteriota; Vicinamibacteria; Subgroup17; NA; NA; otu_127442	Acidobacteriota	Vicinamibacteria	Subgroup17	NA	NA	otu_127442	0.845509
Control_+Basalt	Positive	Bacteria	Acidobacteriota; Vicinamibacteria; Subgroup17; NA; NA; otu_175547	Acidobacteriota	Vicinamibacteria	Subgroup17	NA	NA	otu_175547	0.842885
Control_+Basalt	Positive	Bacteria	Myxococcota; Polyangia; Haliangiales; Haliangiaceae; Haliangium; otu_91522	Myxococcota	Polyangia	Haliangiales	Haliangiaceae	Haliangium	otu_91522	0.834753
Control_+Basalt	Positive	Bacteria	Planctomycetota; Pla3lineage; NA; NA; NA; otu_164314	Planctomycetota	Pla3lineage	NA	NA	NA	otu_164314	0.827949
Control_+MP1	Positive	Bacteria	Actinobacteriota; Thermoleophilia; Gaiellales; Gaiellaceae; Gaiella; otu_84342	Actinobacteriota	Thermoleophilia	Gaiellales	Gaiellaceae	Gaiella	otu_84342	0.827832
Control_+Basalt	Positive	Bacteria	Latescibacterota; Latescibacteria; Latescibacterales; Latescibacteraceae; NA; otu_96086	Latescibacterota	Latescibacteria	Latescibacterales	Latescibacteraceae	NA	otu_96086	0.82235
Control_+MP1	Positive	Bacteria	Actinobacteriota; Thermoleophilia; Gaiellales; uncultured; NA; otu_41265	Actinobacteriota	Thermoleophilia	Gaiellales	uncultured	NA	otu_41265	0.817076
Control_+Basalt	Positive	Bacteria	Actinobacteriota; Actinobacteria; Propionibacteriales; Nocardioidaceae; Nocardioides; otu_175996	Actinobacteriota	Actinobacteria	Propionibacteriales	Nocardioidaceae	Nocardioides	otu_175996	0.815123
Control_+MP1+Basalt	Positive	Bacteria	Acidobacteriota; Vicinamibacteria; Vicinamibacterales; uncultured; NA; otu_97399	Acidobacteriota	Vicinamibacteria	Vicinamibacterales	uncultured	NA	otu_97399	0.81256
Control_+MP1	Positive	Bacteria	Actinobacteriota; Actinobacteria; Micrococcales; Intrasporangiaceae; Lapillicoccus; otu_97573	Actinobacteriota	Actinobacteria	Micrococcales	Intrasporangiaceae	Lapillicoccus	otu_97573	0.811638
Control_+MP1+Basalt	Positive	Bacteria	Acidobacteriota; Vicinamibacteria; Subgroup17; NA; NA; otu_156368	Acidobacteriota	Vicinamibacteria	Subgroup17	NA	NA	otu_156368	0.808381
Control_+MP1	Positive	Bacteria	Acidobacteriota; Vicinamibacteria; Vicinamibacterales; uncultured; NA; otu_98993	Acidobacteriota	Vicinamibacteria	Vicinamibacterales	uncultured	NA	otu_98993	0.808202
Control_+MP1+Basalt	Positive	Bacteria	Actinobacteriota; Thermoleophilia; Solirubrobacterales; 67-14; NA; otu_58573	Actinobacteriota	Thermoleophilia	Solirubrobacterales	67-14	NA	otu_58573	0.805756
Control_+MP1+Basalt	Positive	Bacteria	Myxococcota; Polyangia; Polyangiales; BIrii41; NA; otu_105556	Myxococcota	Polyangia	Polyangiales	BIrii41	NA	otu_105556	0.801061
Control_+MP1+Basalt	Positive	Archaea	Crenarchaeota; Nitrososphaeria; Nitrososphaerales; Nitrososphaeraceae; CandidatusNitrocosmicus; otu_222957	Crenarchaeota	Nitrososphaeria	Nitrososphaerales	Nitrososphaeraceae	CandidatusNitrocosmicus	otu_222957	0.797624
Control_+Basalt	Positive	Bacteria	Bacteroidota; Bacteroidia; Chitinophagales; Chitinophagaceae; Ferruginibacter; otu_96100	Bacteroidota	Bacteroidia	Chitinophagales	Chitinophagaceae	Ferruginibacter	otu_96100	0.797562
Control_+MP1	Positive	Bacteria	Firmicutes; Bacilli; Paenibacillales; Paenibacillaceae; Paenibacillus; otu_183085	Firmicutes	Bacilli	Paenibacillales	Paenibacillaceae	Paenibacillus	otu_183085	0.797445
Control_+MP1	Positive	Bacteria	Actinobacteriota; Thermoleophilia; Gaiellales; uncultured; NA; otu_212667	Actinobacteriota	Thermoleophilia	Gaiellales	uncultured	NA	otu_212667	0.797445
Control_+MP1	Positive	Bacteria	Gemmatimonadota; Gemmatimonadetes; Gemmatimonadales; Gemmatimonadaceae; Gemmatimonas; otu_98824	Gemmatimonadota	Gemmatimonadetes	Gemmatimonadales	Gemmatimonadaceae	Gemmatimonas	otu_98824	0.794821
Control_+MP1	Positive	Bacteria	Planctomycetota; Planctomycetes; Gemmatales; Gemmataceae; Gemmata; otu_133165	Planctomycetota	Planctomycetes	Gemmatales	Gemmataceae	Gemmata	otu_133165	0.79275
Control_+MP1+Basalt	Positive	Bacteria	Armatimonadota; uncultured; NA; NA; NA; otu_135327	Armatimonadota	uncultured	NA	NA	NA	otu_135327	0.780064
Control_+MP1+Basalt	Positive	Bacteria	Actinobacteriota; Acidimicrobiia; Microtrichales; uncultured; NA; otu_156372	Actinobacteriota	Acidimicrobiia	Microtrichales	uncultured	NA	otu_156372	0.780064
Control_+MP1	Positive	Bacteria	Acidobacteriota; Vicinamibacteria; Vicinamibacterales; uncultured; NA; otu_84567	Acidobacteriota	Vicinamibacteria	Vicinamibacterales	uncultured	NA	otu_84567	0.779885
Control_+MP1	Positive	Bacteria	WS2; NA; NA; NA; NA; otu_124214	WS2	NA	NA	NA	NA	otu_124214	0.779885
Control_+MP1+Basalt	Positive	Bacteria	Bacteroidota; Bacteroidia; Cytophagales; Microscillaceae; uncultured; otu_190044	Bacteroidota	Bacteroidia	Cytophagales	Microscillaceae	uncultured	otu_190044	0.777994
Control_+MP1+Basalt	Positive	Bacteria	Chloroflexi; KD4-96; NA; NA; NA; otu_212526	Chloroflexi	KD4-96	NA	NA	NA	otu_212526	0.775845
Control_+MP1+Basalt	Positive	Bacteria	Acidobacteriota; Holophagae; Subgroup7; NA; NA; otu_125207	Acidobacteriota	Holophagae	Subgroup7	NA	NA	otu_125207	0.775369
Control_+Basalt	Positive	Bacteria	Chloroflexi; KD4-96; NA; NA; NA; otu_212656	Chloroflexi	KD4-96	NA	NA	NA	otu_212656	0.775307
Control_+MP1	Positive	Bacteria	Chloroflexi; Anaerolineae; SBR1031; A4b; NA; otu_124179	Chloroflexi	Anaerolineae	SBR1031	A4b	NA	otu_124179	0.767059
Control_+MP1	Positive	Bacteria	Myxococcota; Polyangia; Polyangiales; Polyangiaceae; NA; otu_80062	Myxococcota	Polyangia	Polyangiales	Polyangiaceae	NA	otu_80062	0.767059
Control_+MP1	Positive	Bacteria	Actinobacteriota; Thermoleophilia; Gaiellales; Gaiellaceae; Gaiella; otu_79675	Actinobacteriota	Thermoleophilia	Gaiellales	Gaiellaceae	Gaiella	otu_79675	0.767059
Control_+MP1+Basalt	Positive	Bacteria	Actinobacteriota; Thermoleophilia; Gaiellales; uncultured; NA; otu_208355	Actinobacteriota	Thermoleophilia	Gaiellales	uncultured	NA	otu_208355	0.765562
Control_+MP1	Positive	Bacteria	Myxococcota; Polyangia; Polyangiales; BIrii41; NA; otu_105556	Myxococcota	Polyangia	Polyangiales	BIrii41	NA	otu_105556	0.763313
Control_+MP1+Basalt	Positive	Bacteria	Latescibacterota; Latescibacteria; Latescibacterales; Latescibacteraceae; NA; otu_96086	Latescibacterota	Latescibacteria	Latescibacterales	Latescibacteraceae	NA	otu_96086	0.761817
Control_+MP1+Basalt	Positive	Bacteria	Acidobacteriota; Vicinamibacteria; Vicinamibacterales; Vicinamibacteraceae; NA; otu_143499	Acidobacteriota	Vicinamibacteria	Vicinamibacterales	Vicinamibacteraceae	NA	otu_143499	0.761176
Control_+MP1+Basalt	Positive	Bacteria	Actinobacteriota; Thermoleophilia; Gaiellales; uncultured; NA; otu_97455	Actinobacteriota	Thermoleophilia	Gaiellales	uncultured	NA	otu_97455	0.760434
Control_+Basalt	Positive	Bacteria	Actinobacteriota; Actinobacteria; Streptosporangiales; Streptosporangiaceae; uncultured; otu_194527	Actinobacteriota	Actinobacteria	Streptosporangiales	Streptosporangiaceae	uncultured	otu_194527	0.760372
Control_+Basalt	Positive	Bacteria	Proteobacteria; Alphaproteobacteria; Rhizobiales; Xanthobacteraceae; Rhodoplanes; otu_31649	Proteobacteria	Alphaproteobacteria	Rhizobiales	Xanthobacteraceae	Rhodoplanes	otu_31649	0.760372
Control_+MP1	Positive	Bacteria	Chloroflexi; TK10; NA; NA; NA; otu_98362	Chloroflexi	TK10	NA	NA	NA	otu_98362	0.760255
Control_+MP1+Basalt	Positive	Bacteria	Actinobacteriota; Actinobacteria; Micrococcales; Intrasporangiaceae; Lapillicoccus; otu_97573	Actinobacteriota	Actinobacteria	Micrococcales	Intrasporangiaceae	Lapillicoccus	otu_97573	0.755739
Control_+MP1	Positive	Bacteria	Actinobacteriota; Actinobacteria; Propionibacteriales; Nocardioidaceae; Nocardioides; otu_175996	Actinobacteriota	Actinobacteria	Propionibacteriales	Nocardioidaceae	Nocardioides	otu_175996	0.75556
Control_+MP1+Basalt	Positive	Bacteria	Verrucomicrobiota; Verrucomicrobiae; Pedosphaerales; Pedosphaeraceae; uncultured; otu_143391	Verrucomicrobiota	Verrucomicrobiae	Pedosphaerales	Pedosphaeraceae	uncultured	otu_143391	0.749677
Control_+MP1+Basalt	Positive	Bacteria	Proteobacteria; Gammaproteobacteria; R7C24; NA; NA; otu_96042	Proteobacteria	Gammaproteobacteria	R7C24	NA	NA	otu_96042	0.749677
Control_+MP1+Basalt	Positive	Bacteria	Actinobacteriota; Thermoleophilia; Solirubrobacterales; 67-14; NA; otu_165056	Actinobacteriota	Thermoleophilia	Solirubrobacterales	67-14	NA	otu_165056	0.7378
Control_+Basalt	Positive	Bacteria	Actinobacteriota; Thermoleophilia; Gaiellales; uncultured; NA; otu_212651	Actinobacteriota	Thermoleophilia	Gaiellales	uncultured	NA	otu_212651	0.736046
Control_+MP1+Basalt	Positive	Bacteria	Latescibacterota; NA; NA; NA; NA; otu_62205	Latescibacterota	NA	NA	NA	NA	otu_62205	0.730047
Control_+MP1+Basalt	Positive	Bacteria	Myxococcota; Polyangia; Polyangiales; BIrii41; NA; otu_98366	Myxococcota	Polyangia	Polyangiales	BIrii41	NA	otu_98366	0.730047
Control_+Basalt	Positive	Bacteria	Actinobacteriota; Actinobacteria; Frankiales; Acidothermaceae; Acidothermus; otu_212665	Actinobacteriota	Actinobacteria	Frankiales	Acidothermaceae	Acidothermus	otu_212665	0.729985
Control_+MP1	Positive	Archaea	Crenarchaeota; Nitrososphaeria; Nitrososphaerales; Nitrososphaeraceae; NA; otu_232489	Crenarchaeota	Nitrososphaeria	Nitrososphaerales	Nitrososphaeraceae	NA	otu_232489	0.729868
Control_+MP1+Basalt	Positive	Bacteria	Proteobacteria; Gammaproteobacteria; PLTA13; NA; NA; otu_30429	Proteobacteria	Gammaproteobacteria	PLTA13	NA	NA	otu_30429	0.727422
Control_+MP1	Positive	Bacteria	Actinobacteriota; Thermoleophilia; Solirubrobacterales; 67-14; NA; otu_54975	Actinobacteriota	Thermoleophilia	Solirubrobacterales	67-14	NA	otu_54975	0.725929
Control_+Basalt	Positive	Bacteria	Acidobacteriota; Vicinamibacteria; Vicinamibacterales; uncultured; NA; otu_233477	Acidobacteriota	Vicinamibacteria	Vicinamibacterales	uncultured	NA	otu_233477	0.717497
Control_+MP1+Basalt	Positive	Bacteria	Chloroflexi; Chloroflexia; Chloroflexales; Roseiflexaceae; uncultured; otu_222880	Chloroflexi	Chloroflexia	Chloroflexales	Roseiflexaceae	uncultured	otu_222880	0.712487
Control_+Basalt	Positive	Bacteria	Acidobacteriota; Acidobacteriae; Acidobacteriales; uncultured; NA; otu_91480	Acidobacteriota	Acidobacteriae	Acidobacteriales	uncultured	NA	otu_91480	0.712425
Control_+Basalt	Positive	Bacteria	Proteobacteria; Alphaproteobacteria; Sphingomonadales; Sphingomonadaceae; Sphingomonas; otu_175571	Proteobacteria	Alphaproteobacteria	Sphingomonadales	Sphingomonadaceae	Sphingomonas	otu_175571	0.712425
Control_+Basalt	Positive	Bacteria	Verrucomicrobiota; Verrucomicrobiae; Chthoniobacterales; Chthoniobacteraceae; Chthoniobacter; otu_85865	Verrucomicrobiota	Verrucomicrobiae	Chthoniobacterales	Chthoniobacteraceae	Chthoniobacter	otu_85865	0.712425
Control_+MP1	Positive	Bacteria	Myxococcota; Polyangia; Polyangiales; Polyangiaceae; Pajaroellobacter; otu_96868	Myxococcota	Polyangia	Polyangiales	Polyangiaceae	Pajaroellobacter	otu_96868	0.712308
Control_+MP1	Positive	Bacteria	Proteobacteria; Gammaproteobacteria; PLTA13; NA; NA; otu_30429	Proteobacteria	Gammaproteobacteria	PLTA13	NA	NA	otu_30429	0.702918
Control_+MP1	Positive	Bacteria	Actinobacteriota; Thermoleophilia; Gaiellales; uncultured; NA; otu_165183	Actinobacteriota	Thermoleophilia	Gaiellales	uncultured	NA	otu_165183	0.697332
Control_+Basalt	Positive	Bacteria	Actinobacteriota; MB-A2-108; NA; NA; NA; otu_176062	Actinobacteriota	MB-A2-108	NA	NA	NA	otu_176062	0.693606
Control_+MP1+Basalt	Positive	Bacteria	Chloroflexi; KD4-96; NA; NA; NA; otu_59128	Chloroflexi	KD4-96	NA	NA	NA	otu_59128	0.693061
Control_+Basalt	Positive	Bacteria	Verrucomicrobiota; Verrucomicrobiae; Chthoniobacterales; Chthoniobacteraceae; CandidatusUdaeobacter; otu_99431	Verrucomicrobiota	Verrucomicrobiae	Chthoniobacterales	Chthoniobacteraceae	CandidatusUdaeobacter	otu_99431	0.692794
Control_+Basalt	Positive	Bacteria	Chloroflexi; TK10; NA; NA; NA; otu_119810	Chloroflexi	TK10	NA	NA	NA	otu_119810	0.692794
Control_+Basalt	Positive	Bacteria	Proteobacteria; Alphaproteobacteria; Rhizobiales; uncultured; NA; otu_98675	Proteobacteria	Alphaproteobacteria	Rhizobiales	uncultured	NA	otu_98675	0.682038
Control_+Basalt	Positive	Bacteria	Actinobacteriota; Actinobacteria; Propionibacteriales; Nocardioidaceae; Nocardioides; otu_54245	Actinobacteriota	Actinobacteria	Propionibacteriales	Nocardioidaceae	Nocardioides	otu_54245	0.675234
Control_+MP1+Basalt	Positive	Bacteria	Actinobacteriota; Acidimicrobiia; Microtrichales; uncultured; NA; otu_195155	Actinobacteriota	Acidimicrobiia	Microtrichales	uncultured	NA	otu_195155	0.66454
Control_+MP1	Positive	Bacteria	Verrucomicrobiota; Verrucomicrobiae; Pedosphaerales; Pedosphaeraceae; ADurb	Verrucomicrobiota	Verrucomicrobiae	Pedosphaerales	Pedosphaeraceae	ADurb		0.664361
Control_+MP1	Positive	Archaea	Crenarchaeota; Nitrososphaeria; Nitrososphaerales; Nitrososphaeraceae; CandidatusNitrocosmicus; otu_222957	Crenarchaeota	Nitrososphaeria	Nitrososphaerales	Nitrososphaeraceae	CandidatusNitrocosmicus	otu_222957	0.664361
Control_+MP1	Positive	Bacteria	Planctomycetota; Planctomycetes; Gemmatales; Gemmataceae; uncultured; otu_59750	Planctomycetota	Planctomycetes	Gemmatales	Gemmataceae	uncultured	otu_59750	0.664361
Control_+MP1	Positive	Bacteria	Bacteroidota; Bacteroidia; Cytophagales; Microscillaceae; uncultured; otu_190044	Bacteroidota	Bacteroidia	Cytophagales	Microscillaceae	uncultured	otu_190044	0.66229
Control_+MP1	Positive	Bacteria	Actinobacteriota; Thermoleophilia; Gaiellales; uncultured; NA; otu_212651	Actinobacteriota	Thermoleophilia	Gaiellales	uncultured	NA	otu_212651	0.651534
Control_+MP1+Basalt	Positive	Bacteria	Actinobacteriota; Thermoleophilia; Solirubrobacterales; 67-14; NA; otu_165080	Actinobacteriota	Thermoleophilia	Solirubrobacterales	67-14	NA	otu_165080	0.644909
Control_+MP1	Positive	Bacteria	Myxococcota; Polyangia; mle1-27; NA; NA; otu_211247	Myxococcota	Polyangia	mle1-27	NA	NA	otu_211247	0.64473
Control_+MP1	Positive	Bacteria	Actinobacteriota; Actinobacteria; Propionibacteriales; Nocardioidaceae; Nocardioides; otu_97781	Actinobacteriota	Actinobacteria	Propionibacteriales	Nocardioidaceae	Nocardioides	otu_97781	0.63414
Control_+Basalt	Positive	Bacteria	Proteobacteria; Alphaproteobacteria; Tistrellales; Geminicoccaceae; CandidatusAlysiosphaera; otu_123127	Proteobacteria	Alphaproteobacteria	Tistrellales	Geminicoccaceae	CandidatusAlysiosphaera	otu_123127	0.634091
Control_+MP1	Positive	Bacteria	Acidobacteriota; Holophagae; Subgroup7; NA; NA; otu_54621	Acidobacteriota	Holophagae	Subgroup7	NA	NA	otu_54621	0.633974
Control_+MP1	Positive	Bacteria	Actinobacteriota; Thermoleophilia; Gaiellales; uncultured; NA; otu_84328	Actinobacteriota	Thermoleophilia	Gaiellales	uncultured	NA	otu_84328	0.633934
Control_+MP1	Positive	Bacteria	Acidobacteriota; Vicinamibacteria; Vicinamibacterales; uncultured; NA; otu_233477	Acidobacteriota	Vicinamibacteria	Vicinamibacterales	uncultured	NA	otu_233477	0.631253
Control_+MP1+Basalt	Positive	Bacteria	Acidobacteriota; Vicinamibacteria; Vicinamibacterales; uncultured; NA; otu_233477	Acidobacteriota	Vicinamibacteria	Vicinamibacterales	uncultured	NA	otu_233477	0.623643
Control_+MP1	Positive	Bacteria	Acidobacteriota; Acidobacteriae; AKIW659; NA; NA; otu_212962	Acidobacteriota	Acidobacteriae	AKIW659	NA	NA	otu_212962	0.622475
Control_+Basalt	Positive	Bacteria	Myxococcota; Polyangia; Polyangiales; BIrii41; NA; otu_97725	Myxococcota	Polyangia	Polyangiales	BIrii41	NA	otu_97725	0.61446
Control_+Basalt	Positive	Archaea	Crenarchaeota; Nitrososphaeria; Nitrososphaerales; Nitrososphaeraceae; NA; otu_119891	Crenarchaeota	Nitrososphaeria	Nitrososphaerales	Nitrososphaeraceae	NA	otu_119891	0.5969
Control_+MP1	Positive	Bacteria	Acidobacteriota; Acidobacteriae; Bryobacterales; Bryobacteraceae; Bryobacter; otu_188307	Acidobacteriota	Acidobacteriae	Bryobacterales	Bryobacteraceae	Bryobacter	otu_188307	0.596783
Control_+MP1	Positive	Bacteria	Actinobacteriota; Thermoleophilia; Gaiellales; uncultured; NA; otu_175845	Actinobacteriota	Thermoleophilia	Gaiellales	uncultured	NA	otu_175845	0.580657
Control_+MP1+Basalt	Positive	Bacteria	Actinobacteriota; Thermoleophilia; Gaiellales; uncultured; NA; otu_205526	Actinobacteriota	Thermoleophilia	Gaiellales	uncultured	NA	otu_205526	0.57944
Control_+Basalt	Positive	Bacteria	Acidobacteriota; Vicinamibacteria; Vicinamibacterales; uncultured; NA; otu_127529	Acidobacteriota	Vicinamibacteria	Vicinamibacterales	uncultured	NA	otu_127529	0.57727
Control_+Basalt	Positive	Bacteria	Chloroflexi; Chloroflexia; Thermomicrobiales; JG30-KF-CM45; NA; otu_121020	Chloroflexi	Chloroflexia	Thermomicrobiales	JG30-KF-CM45	NA	otu_121020	0.57727
Control_+Basalt	Positive	Bacteria	Chloroflexi; P2-11E; NA; NA; NA; otu_214817	Chloroflexi	P2-11E	NA	NA	NA	otu_214817	0.57727
Control_+Basalt	Positive	Bacteria	Patescibacteria; ABY1; CandidatusMagasanikbacteria; NA; NA; otu_106422	Patescibacteria	ABY1	CandidatusMagasanikbacteria	NA	NA	otu_106422	0.57727
Control_+Basalt	Positive	Bacteria	Myxococcota; Polyangia; Haliangiales; Haliangiaceae; Haliangium; otu_59204	Myxococcota	Polyangia	Haliangiales	Haliangiaceae	Haliangium	otu_59204	0.57727
Control_+MP1	Positive	Bacteria	Chloroflexi; KD4-96; NA; NA; NA; otu_107604	Chloroflexi	KD4-96	NA	NA	NA	otu_107604	0.568941
Control_+MP1	Positive	Bacteria	Actinobacteriota; Thermoleophilia; Solirubrobacterales; 67-14; NA; otu_175780	Actinobacteriota	Thermoleophilia	Solirubrobacterales	67-14	NA	otu_175780	0.550814
Control_+MP1	Positive	Bacteria	Methylomirabilota; Methylomirabilia; Rokubacteriales; NA; NA; otu_84480	Methylomirabilota	Methylomirabilia	Rokubacteriales	NA	NA	otu_84480	0.545091
Control_+Basalt	Positive	Bacteria	Gemmatimonadota; Gemmatimonadetes; Gemmatimonadales; Gemmatimonadaceae; uncultured; otu_172601	Gemmatimonadota	Gemmatimonadetes	Gemmatimonadales	Gemmatimonadaceae	uncultured	otu_172601	0.542566
Control_+Basalt	Positive	Bacteria	Bacteroidota; Bacteroidia; Chitinophagales; Chitinophagaceae; Ferruginibacter; otu_98961	Bacteroidota	Bacteroidia	Chitinophagales	Chitinophagaceae	Ferruginibacter	otu_98961	0.529323
Control_+Basalt	Positive	Bacteria	Acidobacteriota; Vicinamibacteria; Vicinamibacterales; uncultured; NA; otu_98284	Acidobacteriota	Vicinamibacteria	Vicinamibacterales	uncultured	NA	otu_98284	0.529323
Control_+MP1	Positive	Bacteria	Acidobacteriota; Acidobacteriae; Bryobacterales; Bryobacteraceae; Bryobacter; otu_97209	Acidobacteriota	Acidobacteriae	Bryobacterales	Bryobacteraceae	Bryobacter	otu_97209	0.529206
Control_+MP1+Basalt	Positive	Bacteria	Acidobacteriota; Holophagae; Subgroup7; NA; NA; otu_165838	Acidobacteriota	Holophagae	Subgroup7	NA	NA	otu_165838	0.520779
Control_+MP1	Positive	Bacteria	Actinobacteriota; Thermoleophilia; Gaiellales; Gaiellaceae; Gaiella; otu_58291	Actinobacteriota	Thermoleophilia	Gaiellales	Gaiellaceae	Gaiella	otu_58291	0.519913
Control_+Basalt	Positive	Bacteria	Gemmatimonadota; Gemmatimonadetes; Gemmatimonadales; Gemmatimonadaceae; uncultured; otu_106409	Gemmatimonadota	Gemmatimonadetes	Gemmatimonadales	Gemmatimonadaceae	uncultured	otu_106409	0.497558
Control_+MP1+Basalt	Positive	Bacteria	Chloroflexi; Gitt-GS-136; NA; NA; NA; otu_124269	Chloroflexi	Gitt-GS-136	NA	NA	NA	otu_124269	0.490271
Control_+MP1+Basalt	Positive	Bacteria	Chloroflexi; Chloroflexia; Thermomicrobiales; JG30-KF-CM45; NA; otu_138032	Chloroflexi	Chloroflexia	Thermomicrobiales	JG30-KF-CM45	NA	otu_138032	0.481438
Control_+MP1	Positive	Bacteria	Actinobacteriota; Thermoleophilia; Gaiellales; uncultured; NA; otu_138121	Actinobacteriota	Thermoleophilia	Gaiellales	uncultured	NA	otu_138121	0.463185
Control_+Basalt	Positive	Bacteria	Chloroflexi; Gitt-GS-136; NA; NA; NA; otu_124269	Chloroflexi	Gitt-GS-136	NA	NA	NA	otu_124269	0.450616
Control_+MP1	Positive	Bacteria	Actinobacteriota; Thermoleophilia; Solirubrobacterales; 67-14; NA; otu_84295	Actinobacteriota	Thermoleophilia	Solirubrobacterales	67-14	NA	otu_84295	0.41991
Control_+MP1	Positive	Bacteria	Actinobacteriota; Thermoleophilia; Gaiellales; uncultured; NA; otu_26286	Actinobacteriota	Thermoleophilia	Gaiellales	uncultured	NA	otu_26286	0.416133
Control_+MP1+Basalt	Negative	Archaea	Crenarchaeota; Nitrososphaeria; Nitrososphaerales; Nitrososphaeraceae; CandidatusNitrososphaera; otu_222929	Crenarchaeota	Nitrososphaeria	Nitrososphaerales	Nitrososphaeraceae	CandidatusNitrososphaera	otu_222929	-0.462389
Control_+Basalt	Negative	Archaea	Crenarchaeota; Nitrososphaeria; Nitrososphaerales; Nitrososphaeraceae; CandidatusNitrososphaera; otu_222929	Crenarchaeota	Nitrososphaeria	Nitrososphaerales	Nitrososphaeraceae	CandidatusNitrososphaera	otu_222929	-0.462451
Control_+MP1+Basalt	Negative	Bacteria	Methylomirabilota; Methylomirabilia; Rokubacteriales; NA; NA; otu_162889	Methylomirabilota	Methylomirabilia	Rokubacteriales	NA	NA	otu_162889	-0.490682
Control_+MP1+Basalt	Negative	Bacteria	Acidobacteriota; Vicinamibacteria; Vicinamibacterales; Vicinamibacteraceae; NA; otu_188345	Acidobacteriota	Vicinamibacteria	Vicinamibacterales	Vicinamibacteraceae	NA	otu_188345	-0.529966
Control_+MP1+Basalt	Negative	Bacteria	Actinobacteriota; Actinobacteria; Frankiales; Geodermatophilaceae; Blastococcus; otu_175823	Actinobacteriota	Actinobacteria	Frankiales	Geodermatophilaceae	Blastococcus	otu_175823	-0.529966
Control_+Basalt	Negative	Bacteria	Myxococcota; Myxococcia; Myxococcales; Myxococcaceae; NA; otu_177387	Myxococcota	Myxococcia	Myxococcales	Myxococcaceae	NA	otu_177387	-0.567219
Control_+MP1	Negative	Bacteria	Myxococcota; Myxococcia; Myxococcales; Myxococcaceae; NA; otu_177387	Myxococcota	Myxococcia	Myxococcales	Myxococcaceae	NA	otu_177387	-0.567336
Control_+Basalt	Negative	Bacteria	Actinobacteriota; Acidimicrobiia; Microtrichales; uncultured; NA; otu_164254	Actinobacteriota	Acidimicrobiia	Microtrichales	uncultured	NA	otu_164254	-0.568169
Control_+MP1+Basalt	Negative	Bacteria	Actinobacteriota; Thermoleophilia; Gaiellales; uncultured; NA; otu_58416	Actinobacteriota	Thermoleophilia	Gaiellales	uncultured	NA	otu_58416	-0.569185
Control_+MP1+Basalt	Negative	Bacteria	Myxococcota; Polyangia; Polyangiales; Polyangiaceae; Pajaroellobacter; otu_138138	Myxococcota	Polyangia	Polyangiales	Polyangiaceae	Pajaroellobacter	otu_138138	-0.590224
Control_+MP1+Basalt	Negative	Bacteria	Acidobacteriota; Subgroup18; NA; NA; NA; otu_21516	Acidobacteriota	Subgroup18	NA	NA	NA	otu_21516	-0.597544
Control_+MP1	Negative	Bacteria	Proteobacteria; Alphaproteobacteria; Rhizobiales; Methyloligellaceae; uncultured; otu_98986	Proteobacteria	Alphaproteobacteria	Rhizobiales	Methyloligellaceae	uncultured	otu_98986	-0.601903
Control_+Basalt	Negative	Bacteria	Methylomirabilota; Methylomirabilia; Rokubacteriales; NA; NA; otu_149207	Methylomirabilota	Methylomirabilia	Rokubacteriales	NA	NA	otu_149207	-0.615166
Control_+MP1+Basalt	Negative	Bacteria	Chloroflexi; Anaerolineae; Anaerolineales; Anaerolineaceae; uncultured; otu_119842	Chloroflexi	Anaerolineae	Anaerolineales	Anaerolineaceae	uncultured	otu_119842	-0.623236
Control_+MP1	Negative	Bacteria	Acidobacteriota; Vicinamibacteria; Vicinamibacterales; Vicinamibacteraceae; NA; otu_125264	Acidobacteriota	Vicinamibacteria	Vicinamibacterales	Vicinamibacteraceae	NA	otu_125264	-0.62604
Control_+MP1+Basalt	Negative	Bacteria	Proteobacteria; Alphaproteobacteria; Micropepsales; Micropepsaceae; uncultured; otu_151615	Proteobacteria	Alphaproteobacteria	Micropepsales	Micropepsaceae	uncultured	otu_151615	-0.634735
Control_+MP1+Basalt	Negative	Bacteria	Acidobacteriota; Acidobacteriae; Solibacterales; Solibacteraceae; CandidatusSolibacter; otu_111409	Acidobacteriota	Acidobacteriae	Solibacterales	Solibacteraceae	CandidatusSolibacter	otu_111409	-0.645491
Control_+Basalt	Negative	Bacteria	Bacteroidota; Bacteroidia; Chitinophagales; Chitinophagaceae; Niastella; otu_173869	Bacteroidota	Bacteroidia	Chitinophagales	Chitinophagaceae	Niastella	otu_173869	-0.645553
Control_+MP1	Negative	Bacteria	Bacteroidota; Bacteroidia; Chitinophagales; Chitinophagaceae; Niastella; otu_173869	Bacteroidota	Bacteroidia	Chitinophagales	Chitinophagaceae	Niastella	otu_173869	-0.64567
Control_+MP1	Negative	Bacteria	Chloroflexi; Ktedonobacteria; Ktedonobacterales; Ktedonobacteraceae; uncultured; otu_169728	Chloroflexi	Ktedonobacteria	Ktedonobacterales	Ktedonobacteraceae	uncultured	otu_169728	-0.650365
Control_+MP1+Basalt	Negative	Bacteria	Myxococcota; Polyangia; Haliangiales; Haliangiaceae; Haliangium; otu_123936	Myxococcota	Polyangia	Haliangiales	Haliangiaceae	Haliangium	otu_123936	-0.655217
Control_+MP1	Negative	Bacteria	Methylomirabilota; Methylomirabilia; Rokubacteriales; WX65; NA; otu_119488	Methylomirabilota	Methylomirabilia	Rokubacteriales	WX65	NA	otu_119488	-0.665301
Control_+Basalt	Negative	Bacteria	Actinobacteriota; Thermoleophilia; Solirubrobacterales; Solirubrobacteraceae; Conexibacter; otu_39683	Actinobacteriota	Thermoleophilia	Solirubrobacterales	Solirubrobacteraceae	Conexibacter	otu_39683	-0.682744
Control_+MP1	Negative	Bacteria	Proteobacteria; Alphaproteobacteria; Acetobacterales; Acetobacteraceae; uncultured; otu_140497	Proteobacteria	Alphaproteobacteria	Acetobacterales	Acetobacteraceae	uncultured	otu_140497	-0.682861
Control_+MP1	Negative	Bacteria	Proteobacteria; Gammaproteobacteria; CCD24; NA; NA; otu_98818	Proteobacteria	Gammaproteobacteria	CCD24	NA	NA	otu_98818	-0.690992
Control_+MP1+Basalt	Negative	Bacteria	Actinobacteriota; Actinobacteria; Micromonosporales; Micromonosporaceae; Asanoa; otu_161322	Actinobacteriota	Actinobacteria	Micromonosporales	Micromonosporaceae	Asanoa	otu_161322	-0.693438
Control_+MP1	Negative	Bacteria	Actinobacteriota; Actinobacteria; Micromonosporales; Micromonosporaceae; Asanoa; otu_161322	Actinobacteriota	Actinobacteria	Micromonosporales	Micromonosporaceae	Asanoa	otu_161322	-0.693617
Control_+MP1	Negative	Bacteria	Methylomirabilota; Methylomirabilia; Rokubacteriales; NA; NA; otu_142722	Methylomirabilota	Methylomirabilia	Rokubacteriales	NA	NA	otu_142722	-0.702491
Control_+MP1+Basalt	Negative	Bacteria	Verrucomicrobiota; Verrucomicrobiae; Chthoniobacterales; Chthoniobacteraceae; CandidatusUdaeobacter; otu_59927	Verrucomicrobiota	Verrucomicrobiae	Chthoniobacterales	Chthoniobacteraceae	CandidatusUdaeobacter	otu_59927	-0.713069
Control_+MP1+Basalt	Negative	Bacteria	Planctomycetota; Planctomycetes; Pirellulales; Pirellulaceae; Pirellula; otu_96088	Planctomycetota	Planctomycetes	Pirellulales	Pirellulaceae	Pirellula	otu_96088	-0.713069
Control_+MP1	Negative	Bacteria	Acidobacteriota; Acidobacteriae; Solibacterales; Solibacteraceae; CandidatusSolibacter; otu_81293	Acidobacteriota	Acidobacteriae	Solibacterales	Solibacteraceae	CandidatusSolibacter	otu_81293	-0.713248
Control_+MP1	Negative	Bacteria	Acidobacteriota; Subgroup18; NA; NA; NA; otu_21516	Acidobacteriota	Subgroup18	NA	NA	NA	otu_21516	-0.713248
Control_+MP1	Negative	Bacteria	Actinobacteriota; Acidimicrobiia; IMCC26256; NA; NA; otu_49491	Actinobacteriota	Acidimicrobiia	IMCC26256	NA	NA	otu_49491	-0.713248
Control_+MP1+Basalt	Negative	Bacteria	Methylomirabilota; Methylomirabilia; Rokubacteriales; NA; NA; otu_149207	Methylomirabilota	Methylomirabilia	Rokubacteriales	NA	NA	otu_149207	-0.730629
Control_+MP1+Basalt	Negative	Bacteria	Acidobacteriota; Acidobacteriae; Bryobacterales; Bryobacteraceae; Bryobacter; otu_212593	Acidobacteriota	Acidobacteriae	Bryobacterales	Bryobacteraceae	Bryobacter	otu_212593	-0.730629
Control_+Basalt	Negative	Bacteria	Proteobacteria; Alphaproteobacteria; Rhizobiales; Labraceae; Labrys; otu_53338	Proteobacteria	Alphaproteobacteria	Rhizobiales	Labraceae	Labrys	otu_53338	-0.730691
Control_+Basalt	Negative	Bacteria	Armatimonadota; uncultured; NA; NA; NA; otu_59589	Armatimonadota	uncultured	NA	NA	NA	otu_59589	-0.750321
Control_+MP1	Negative	Bacteria	Gemmatimonadota; Gemmatimonadetes; Gemmatimonadales; Gemmatimonadaceae; uncultured; otu_196655	Gemmatimonadota	Gemmatimonadetes	Gemmatimonadales	Gemmatimonadaceae	uncultured	otu_196655	-0.750438
Control_+Basalt	Negative	Bacteria	Myxococcota; Polyangia; Polyangiales; Polyangiaceae; Pajaroellobacter; otu_138138	Myxococcota	Polyangia	Polyangiales	Polyangiaceae	Pajaroellobacter	otu_138138	-0.753758
Control_+MP1+Basalt	Negative	Bacteria	Actinobacteriota; Thermoleophilia; Solirubrobacterales; Solirubrobacteraceae; Solirubrobacter; otu_176136	Actinobacteriota	Thermoleophilia	Solirubrobacterales	Solirubrobacteraceae	Solirubrobacter	otu_176136	-0.75632
Control_+MP1+Basalt	Negative	Bacteria	Acidobacteriota; Acidobacteriae; Solibacterales; Solibacteraceae; CandidatusSolibacter; otu_139231	Acidobacteriota	Acidobacteriae	Solibacterales	Solibacteraceae	CandidatusSolibacter	otu_139231	-0.761016
Control_+MP1+Basalt	Negative	Bacteria	Myxococcota; Polyangia; Polyangiales; Polyangiaceae; NA; otu_80062	Myxococcota	Polyangia	Polyangiales	Polyangiaceae	NA	otu_80062	-0.761016
Control_+Basalt	Negative	Bacteria	Acidobacteriota; Subgroup18; NA; NA; NA; otu_21516	Acidobacteriota	Subgroup18	NA	NA	NA	otu_21516	-0.761078
Control_+MP1	Negative	Bacteria	Proteobacteria; Alphaproteobacteria; Rhizobiales; Hyphomicrobiaceae; Hyphomicrobium; otu_30759	Proteobacteria	Alphaproteobacteria	Rhizobiales	Hyphomicrobiaceae	Hyphomicrobium	otu_30759	-0.761195
Control_+MP1+Basalt	Negative	Bacteria	Chloroflexi; TK10; NA; NA; NA; otu_124017	Chloroflexi	TK10	NA	NA	NA	otu_124017	-0.780646
Control_+MP1	Negative	Bacteria	Actinobacteriota; Actinobacteria; Pseudonocardiales; Pseudonocardiaceae; Pseudonocardia; otu_212649	Actinobacteriota	Actinobacteria	Pseudonocardiales	Pseudonocardiaceae	Pseudonocardia	otu_212649	-0.780825
Control_+MP1	Negative	Bacteria	Acidobacteriota; Vicinamibacteria; Vicinamibacterales; uncultured; NA; otu_127453	Acidobacteriota	Vicinamibacteria	Vicinamibacterales	uncultured	NA	otu_127453	-0.780825
Control_+MP1	Negative	Bacteria	Methylomirabilota; Methylomirabilia; Rokubacteriales; NA; NA; otu_149207	Methylomirabilota	Methylomirabilia	Rokubacteriales	NA	NA	otu_149207	-0.798385
Control_+Basalt	Negative	Bacteria	Verrucomicrobiota; Verrucomicrobiae; Verrucomicrobiales; Verrucomicrobiaceae; uncultured; otu_151662	Verrucomicrobiota	Verrucomicrobiae	Verrucomicrobiales	Verrucomicrobiaceae	uncultured	otu_151662	-0.805072
Control_+MP1	Negative	Bacteria	Verrucomicrobiota; Verrucomicrobiae; Verrucomicrobiales; Verrucomicrobiaceae; uncultured; otu_151662	Verrucomicrobiota	Verrucomicrobiae	Verrucomicrobiales	Verrucomicrobiaceae	uncultured	otu_151662	-0.805189
Control_+MP1+Basalt	Negative	Bacteria	Bdellovibrionota; Oligoflexia; 0319-6G20; NA; NA; otu_86661	Bdellovibrionota	Oligoflexia	0319-6G20	NA	NA	otu_86661	-0.806338
Control_+MP1	Negative	Bacteria	Acidobacteriota; Blastocatellia; Pyrinomonadales; Pyrinomonadaceae; RB41; otu_179098	Acidobacteriota	Blastocatellia	Pyrinomonadales	Pyrinomonadaceae	RB41	otu_179098	-0.806517
Control_+MP1	Negative	Bacteria	Proteobacteria; Alphaproteobacteria; Azospirillales; uncultured; NA; otu_58751	Proteobacteria	Alphaproteobacteria	Azospirillales	uncultured	NA	otu_58751	-0.812578
Control_+MP1+Basalt	Negative	Bacteria	Proteobacteria; Alphaproteobacteria; Rhizobiales; uncultured; NA; otu_58694	Proteobacteria	Alphaproteobacteria	Rhizobiales	uncultured	NA	otu_58694	-0.815766
Control_+MP1+Basalt	Negative	Bacteria	Actinobacteriota; Actinobacteria; Micromonosporales; Micromonosporaceae; Actinoplanes; otu_175973	Actinobacteriota	Actinobacteria	Micromonosporales	Micromonosporaceae	Actinoplanes	otu_175973	-0.823898
Control_+Basalt	Negative	Bacteria	Chloroflexi; TK10; NA; NA; NA; otu_119380	Chloroflexi	TK10	NA	NA	NA	otu_119380	-0.828655
Control_+MP1	Negative	Bacteria	Actinobacteriota; Thermoleophilia; Gaiellales; Gaiellaceae; Gaiella; otu_94490	Actinobacteriota	Thermoleophilia	Gaiellales	Gaiellaceae	Gaiella	otu_94490	-0.839528
Control_+MP1+Basalt	Negative	Bacteria	Proteobacteria; Alphaproteobacteria; Rhizobiales; Xanthobacteraceae; Bradyrhizobium; otu_155879	Proteobacteria	Alphaproteobacteria	Rhizobiales	Xanthobacteraceae	Bradyrhizobium	otu_155879	-0.843528
Control_+Basalt	Negative	Bacteria	Proteobacteria; Gammaproteobacteria; Burkholderiales; SC-I-84; NA; otu_162224	Proteobacteria	Gammaproteobacteria	Burkholderiales	SC-I-84	NA	otu_162224	-0.846215
Control_+Basalt	Negative	Bacteria	Acidobacteriota; Subgroup18; NA; NA; NA; otu_133153	Acidobacteriota	Subgroup18	NA	NA	NA	otu_133153	-0.848286
Control_+MP1+Basalt	Negative	Bacteria	Actinobacteriota; Actinobacteria; Frankiales; Geodermatophilaceae; Blastococcus; otu_176053	Actinobacteriota	Actinobacteria	Frankiales	Geodermatophilaceae	Blastococcus	otu_176053	-0.865784
Control_+MP1	Negative	Bacteria	Actinobacteriota; Actinobacteria; Frankiales; Geodermatophilaceae; Blastococcus; otu_176053	Actinobacteriota	Actinobacteria	Frankiales	Geodermatophilaceae	Blastococcus	otu_176053	-0.865963
Control_+Basalt	Negative	Bacteria	Planctomycetota; Phycisphaerae; Tepidisphaerales; WD2101soilgroup; NA; otu_16621	Planctomycetota	Phycisphaerae	Tepidisphaerales	WD2101soilgroup	NA	otu_16621	-0.883406
Control_+Basalt	Negative	Bacteria	Planctomycetota; Planctomycetes; Pirellulales; Pirellulaceae; Pir4lineage; otu_88504	Planctomycetota	Planctomycetes	Pirellulales	Pirellulaceae	Pir4lineage	otu_88504	-0.896233
Control_+Basalt	Negative	Bacteria	Bacteroidota; Bacteroidia; Chitinophagales; Chitinophagaceae; Niastella; otu_128641	Bacteroidota	Bacteroidia	Chitinophagales	Chitinophagaceae	Niastella	otu_128641	-0.913793
Control_+Basalt	Negative	Bacteria	Actinobacteriota; Actinobacteria; Propionibacteriales; Nocardioidaceae; Marmoricola; otu_5018	Actinobacteriota	Actinobacteria	Propionibacteriales	Nocardioidaceae	Marmoricola	otu_5018	-0.924549
Control_+MP1	Negative	Bacteria	Proteobacteria; Alphaproteobacteria; Rhizobiales; Xanthobacteraceae; uncultured; otu_173980	Proteobacteria	Alphaproteobacteria	Rhizobiales	Xanthobacteraceae	uncultured	otu_173980	-0.924666
Control_+MP1	Negative	Bacteria	Acidobacteriota; Acidobacteriae; Solibacterales; Solibacteraceae; CandidatusSolibacter; otu_111409	Acidobacteriota	Acidobacteriae	Solibacterales	Solibacteraceae	CandidatusSolibacter	otu_111409	-0.944297
Control_+Basalt	Negative	Bacteria	Actinobacteriota; Actinobacteria; Frankiales; Geodermatophilaceae; Blastococcus; otu_176053	Actinobacteriota	Actinobacteria	Frankiales	Geodermatophilaceae	Blastococcus	otu_176053	-0.98137
Control_+Basalt	Negative	Bacteria	Proteobacteria; Gammaproteobacteria; Coxiellales; Coxiellaceae; Coxiella; otu_148974	Proteobacteria	Gammaproteobacteria	Coxiellales	Coxiellaceae	Coxiella	otu_148974	-1.00706
Control_+MP1+Basalt	Negative	Bacteria	Actinobacteriota; Thermoleophilia; Gaiellales; uncultured; NA; otu_212562	Actinobacteriota	Thermoleophilia	Gaiellales	uncultured	NA	otu_212562	-1.0185
Control_+Basalt	Negative	Bacteria	Acidobacteriota; Acidobacteriae; Solibacterales; Solibacteraceae; CandidatusSolibacter; otu_111409	Acidobacteriota	Acidobacteriae	Solibacterales	Solibacteraceae	CandidatusSolibacter	otu_111409	-1.0597
Control_+MP1	Negative	Bacteria	Chloroflexi; Chloroflexia; Chloroflexales; Roseiflexaceae; uncultured; otu_94079	Chloroflexi	Chloroflexia	Chloroflexales	Roseiflexaceae	uncultured	otu_94079	-1.20104
Control_+Basalt	Negative	Bacteria	Myxococcota; Polyangia; Haliangiales; Haliangiaceae; Haliangium; otu_123936	Myxococcota	Polyangia	Haliangiales	Haliangiaceae	Haliangium	otu_123936	-1.28428
